# Supplementary material for: The impact of antiretroviral therapy on iron homeostasis and inflammation markers in HIV-infected patients with mild anemia
Source: J Transl Med. 2017 Dec 19;15:256. doi: 10.1186/s12967-017-1358-6 (PMC5735890; doi:10.1186/s12967-017-1358-6)
Supplement: Supplementary file 1 — Additional file 1. Pearson correlation analysis. Pearson correlation analysis between variables considered in this study (Hb, HIV-related factors, markers of iron homeostasis, of immune activation and inflammation). In bold Pearson correlation coefficients with rho > |0.7| and p values < 0.05 are shown. [file 12967_2017_1358_MOESM1_ESM.xlsx]

## Sheet: Foglio5
Pearson correlation analysis between variables considered in this study (Hb, Hiv-related factors, markers of iron homeostasis, of immune activation and inflammation).
	Hb T0	CD4+ T0	CD8+ T0	CD4+/CD8+ T0	Viremia T0	Hb T1	CD4+ T1	CD8+ T1	CD4+/CD8+ T1	Viremia T1	IL-6 pg/ml T0	IL-7 pg/ml T0	IL-8 pg/ml T0	IL-10 pg/ml T0	IL-18 pg/ml T0	MIP-1-a pg/ml T0	MIP-1-b pg/ml T0	MCP-1 pg/ml T0	TNF-a pg/ml T0	IL-22 pg/ml T0	Hepcidin ng/ml T0	Ferritin ng/ml T0	Iron mg/dL T0	TF mg/dL T0	%TS T0	CRP mg/L T0	IL-6 pg/ml T1	IL-8 pg/ml T1	IL-10 pg/ml T1	IL-18 pg/ml T1	MIP-1-a pg/ml T1	MIP-1-b pg/ml T1	MCP-1 pg/ml T1	TNF-a pg/ml T1	IL-22 pg/ml T1	Hepcidin ng/ml T1	Ferritin ng/ml T1	Iron mg/dL T1	TF mg/dL T1	%TS T1	CRP mg/L T1
Hb T0	1	-	-	-	-	-	-	-	-	-	-	-	-	-	-	-	-	-	-	-	-	-	-	-	-	-	-	-	-	-	-	-	-	-	-	-	-	-	-	-	-
CD4+ T0	0.279126	1	-	-	-	-	-	-	-	-	-	-	-	-	-	-	-	-	-	-	-	-	-	-	-	-	-	-	-	-	-	-	-	-	-	-	-	-	-	-	-
CD8+ T0	-0.108201	0.122869	1	-	-	-	-	-	-	-	-	-	-	-	-	-	-	-	-	-	-	-	-	-	-	-	-	-	-	-	-	-	-	-	-	-	-	-	-	-	-
CD4+/CD8+ T0	0.27093	0.415425	-0.745367	1	-	-	-	-	-	-	-	-	-	-	-	-	-	-	-	-	-	-	-	-	-	-	-	-	-	-	-	-	-	-	-	-	-	-	-	-	-
Viremia T0	0.184083	0.090943	-0.192393	0.130235	1	-	-	-	-	-	-	-	-	-	-	-	-	-	-	-	-	-	-	-	-	-	-	-	-	-	-	-	-	-	-	-	-	-	-	-	-
Hb T1	0.496281	-0.0180116	0.236485	-0.181297	0.0919087	1	-	-	-	-	-	-	-	-	-	-	-	-	-	-	-	-	-	-	-	-	-	-	-	-	-	-	-	-	-	-	-	-	-	-	-
CD4+ T1	0.369328	0.522328	0.0842268	0.274495	0.506741	0.343338	1	-	-	-	-	-	-	-	-	-	-	-	-	-	-	-	-	-	-	-	-	-	-	-	-	-	-	-	-	-	-	-	-	-	-
CD8+ T1	-0.144471	-0.62619	0.633637	-0.650916	0.0546744	0.0971133	0.00586335	1	-	-	-	-	-	-	-	-	-	-	-	-	-	-	-	-	-	-	-	-	-	-	-	-	-	-	-	-	-	-	-	-	-
CD4+/CD8+ T1	0.355814	0.698886	-0.433543	0.83472	0.117779	0.0702231	0.484081	-0.668118	1	-	-	-	-	-	-	-	-	-	-	-	-	-	-	-	-	-	-	-	-	-	-	-	-	-	-	-	-	-	-	-	-
Viremia T1	-0.454137	0.0845938	0.102452	0.0552066	0.119782	-0.238912	-0.305313	-0.0867677	0.0682629	1	-	-	-	-	-	-	-	-	-	-	-	-	-	-	-	-	-	-	-	-	-	-	-	-	-	-	-	-	-	-	-
IL-6 pg/ml T0	-0.255114	-0.149697	0.590553	-0.528427	0.00929437	0.168318	-0.225025	0.366155	-0.431543	0.388876	1	-	-	-	-	-	-	-	-	-	-	-	-	-	-	-	-	-	-	-	-	-	-	-	-	-	-	-	-	-	-
IL-7 pg/ml T0	-0.359603	-0.0772463	0.266992	-0.304515	-0.174491	0.070015	-0.412528	-0.0768469	-0.308666	0.398537	0.62909	1	-	-	-	-	-	-	-	-	-	-	-	-	-	-	-	-	-	-	-	-	-	-	-	-	-	-	-	-	-
IL-8 pg/ml T0	0.00621619	-0.120681	0.268251	-0.279394	-0.0368846	-0.427748	-0.247365	0.270781	-0.289532	0.11411	0.372518	-0.0794514	1	-	-	-	-	-	-	-	-	-	-	-	-	-	-	-	-	-	-	-	-	-	-	-	-	-	-	-	-
IL-10 pg/ml T0	0.32028	-0.206199	0.462446	-0.5165	-0.0237454	0.433122	0.0991966	0.302394	-0.336662	-0.532562	0.203288	-0.0496263	0.237602	1	-	-	-	-	-	-	-	-	-	-	-	-	-	-	-	-	-	-	-	-	-	-	-	-	-	-	-
IL-18 pg/ml T0	-0.231064	-0.0306614	0.187608	-0.23817	0.152729	-0.376546	-0.222091	0.20283	-0.305015	0.433765	-0.0702955	-0.104219	0.331491	-0.159277	1	-	-	-	-	-	-	-	-	-	-	-	-	-	-	-	-	-	-	-	-	-	-	-	-	-	-
MIP-1-a pg/ml T0	-0.272622	-0.540687	0.563107	-0.628191	-0.29841	0.219603	-0.489259	0.468097	-0.659418	0.2782	0.603455	0.591749	0.119918	0.261466	0.216804	1	-	-	-	-	-	-	-	-	-	-	-	-	-	-	-	-	-	-	-	-	-	-	-	-	-
MIP-1-b pg/ml T0	-0.097086	0.069511	0.326738	-0.253797	-0.201345	-0.0985631	-0.243538	0.172751	-0.296779	0.405751	0.0859456	0.00688774	0.288674	-0.0819613	0.738497	0.356957	1	-	-	-	-	-	-	-	-	-	-	-	-	-	-	-	-	-	-	-	-	-	-	-	-
MCP-1 pg/ml T0	0.191516	-0.0115201	-0.0291702	-0.162202	0.756392	0.0228197	0.236475	0.151603	-0.0993832	0.0707974	0.220868	-0.193795	0.465743	0.188155	0.27275	-0.165406	0.061793	1	-	-	-	-	-	-	-	-	-	-	-	-	-	-	-	-	-	-	-	-	-	-	-
TNF-a pg/ml T0	-0.0630857	-0.314654	0.369267	-0.470583	-0.151096	-0.0464116	-0.349728	0.395037	-0.520775	0.152367	0.239416	0.0834894	0.563411	0.254731	0.502601	0.539968	0.613831	0.276367	1	-	-	-	-	-	-	-	-	-	-	-	-	-	-	-	-	-	-	-	-	-	-
IL-22 pg/ml T0	0.201294	0.0980671	-0.185894	0.119103	-0.00664093	0.0519499	-0.251545	-0.239471	0.11585	0.198567	0.0543065	-0.144665	0.0127405	-0.251448	0.192099	0.076146	0.215396	0.0146309	-0.108801	1	-	-	-	-	-	-	-	-	-	-	-	-	-	-	-	-	-	-	-	-	-
Hepcidin ng/ml T0	0.280239	0.0497146	0.177679	-0.229271	0.118301	0.617922	0.299926	0.0745698	0.0575119	-0.29025	-0.0724231	-0.187994	-0.138416	0.409544	-0.0178783	0.033891	0.00781509	0.307743	0.363208	-0.178458	1	-	-	-	-	-	-	-	-	-	-	-	-	-	-	-	-	-	-	-	-
Ferritin ng/ml T0	0.169677	0.0748219	0.273617	-0.215449	0.426083	0.330342	0.404301	0.262034	-0.0813544	-0.229054	0.0814448	-0.182425	0.11091	0.47539	0.107736	0.152919	0.0358326	0.516104	0.455097	-0.254259	0.749139	1	-	-	-	-	-	-	-	-	-	-	-	-	-	-	-	-	-	-	-
Iron mg/dL T0	-0.230242	0.141615	-0.029886	-0.0094507	-0.25793	-0.237749	-0.334058	-0.208254	0.0529241	0.244557	-0.274298	-0.301397	0.104907	-0.0665943	0.556719	0.0352083	0.554608	-0.050119	0.309246	0.298462	0.179597	0.137813	1	-	-	-	-	-	-	-	-	-	-	-	-	-	-	-	-	-	-
TF mg/dL T0	0.0794988	-0.133325	-0.204742	-0.035898	-0.214978	0.470238	-0.0478215	-0.131855	0.00437737	-0.271008	-0.0593	0.123561	-0.387511	0.180768	-0.354309	0.0269879	-0.0716123	-0.0254164	-0.116146	-0.162395	0.418154	0.0883488	0.0451405	1	-	-	-	-	-	-	-	-	-	-	-	-	-	-	-	-	-
%TS T0	-0.251855	0.214477	0.0299597	0.0747525	-0.125537	-0.474243	-0.297306	-0.153161	0.0827816	0.349117	-0.191006	-0.24945	0.30769	-0.155718	0.653303	-0.00349011	0.457466	-0.0607256	0.27309	0.339066	-0.0879683	0.0112737	0.813169	-0.495342	1	-	-	-	-	-	-	-	-	-	-	-	-	-	-	-	-
CRP mg/L T0	0.229209	0.0975251	0.352261	-0.151562	-0.0937047	-0.051811	-0.170777	0.0193426	-0.0872641	0.0948766	0.157351	0.164917	0.372507	0.217457	0.152774	0.210382	0.156978	-0.10266	0.396396	0.0187526	-0.0740992	0.0207318	-0.0293643	-0.67253	0.376959	1	-	-	-	-	-	-	-	-	-	-	-	-	-	-	-
IL-6 pg/ml T1	-0.143084	-0.0508406	0.00724011	-0.233566	0.0381974	0.388809	-0.171939	-0.144285	-0.20674	0.0582959	0.447723	0.686889	-0.314535	0.070106	-0.16673	0.416432	-0.106442	0.0422398	-0.12433	0.185378	0.157378	0.0265335	-0.224471	0.504874	-0.387411	-0.312321	1	-	-	-	-	-	-	-	-	-	-	-	-	-	-
IL-8 pg/ml T1	-0.165493	-0.0941617	0.178972	-0.220736	-0.0673965	-0.565516	-0.360102	0.139487	-0.207748	0.255493	0.317271	-0.0154671	0.930008	0.0979512	0.413598	0.0431548	0.228136	0.387996	0.40853	0.026177	-0.227201	-0.0631684	0.211021	-0.380526	0.441753	0.296728	-0.266511	1	-	-	-	-	-	-	-	-	-	-	-	-	-
IL-10 pg/ml T1	-0.230816	-0.0743864	0.166955	-0.250768	-0.145424	0.0552874	-0.296538	-0.0147018	-0.238657	0.227504	0.582417	0.804752	0.0188692	-0.0225931	-0.113699	0.325578	-0.0993372	-0.0397406	-0.128699	-0.0872138	-0.190372	-0.340857	-0.426	0.268685	-0.385711	-0.105474	0.729554	0.14902	1	-	-	-	-	-	-	-	-	-	-	-	-
IL-18 pg/ml T1	-0.293676	-0.0568021	0.177389	-0.271894	-0.204447	-0.329286	-0.583102	-0.0212051	-0.326531	0.533785	0.432681	0.609266	0.302873	-0.257159	0.464359	0.365159	0.404478	0.0176934	0.172037	0.181523	-0.378272	-0.442274	0.0520712	-0.0279829	0.141151	0.0623992	0.394919	0.470103	0.742228	1	-	-	-	-	-	-	-	-	-	-	-
MIP-1-a pg/ml T1	-0.301781	-0.0786678	0.0295258	-0.115554	-0.113988	-0.242683	-0.529895	-0.0932683	-0.190127	0.442704	0.599401	0.567709	0.423956	-0.0928443	0.183723	0.432623	0.106384	0.0887235	0.0939221	0.421804	-0.345777	-0.254982	0.0545263	-0.130821	0.239152	0.125077	0.511428	0.546052	0.620799	0.698348	1	-	-	-	-	-	-	-	-	-	-
MIP-1-b pg/ml T1	-0.286045	0.0515947	0.144274	-0.23969	-0.258647	0.0731626	-0.45582	-0.200136	-0.212951	0.485537	0.483398	0.676656	-0.0458628	-0.174974	0.182834	0.428384	0.416317	-0.126422	-0.00231876	0.354605	-0.250273	-0.427335	0.0893028	0.279647	-0.00976065	-0.124098	0.689833	0.0648038	0.718972	0.767824	0.662832	1	-	-	-	-	-	-	-	-	-
MCP-1 pg/ml T1	-0.115203	-0.0381738	0.243035	-0.416057	0.0629301	0.168787	-0.361906	0.00675449	-0.315428	0.390389	0.612013	0.593125	0.1417	0.0583636	0.142561	0.337515	0.280098	0.377244	0.224291	0.0123684	0.135198	0.041992	0.0144169	0.436528	-0.203081	-0.162576	0.58919	0.1899	0.657607	0.65662	0.422942	0.669571	1	-	-	-	-	-	-	-	-
TNF-a pg/ml T0	-0.20388	-0.202599	0.147328	-0.301815	-0.163728	-0.145394	-0.491504	0.0136251	-0.284971	0.327552	0.583561	0.650979	0.388865	0.0385257	0.02759	0.287618	0.00533858	0.14345	0.0582473	-0.098291	-0.263831	-0.356113	-0.223854	0.199251	-0.194496	-0.0217535	0.4451	0.531701	0.857227	0.807286	0.683424	0.617967	0.711935	1	-	-	-	-	-	-	-
IL-22 pg/ml T0	-0.0570616	-0.148528	0.154663	-0.277582	-0.15241	-0.319376	-0.460624	0.243887	-0.430115	0.168283	0.0925043	0.0196588	0.208612	-0.24944	0.621188	0.295114	0.468958	-0.0124134	0.261076	0.531262	-0.232903	-0.208139	0.247749	-0.275011	0.349228	0.103159	0.0560957	0.248595	0.123656	0.580928	0.307348	0.29611	0.202161	0.137562	1	-	-	-	-	-	-
Hepcidin ng/ml T1	-0.0551644	-0.0730261	0.135802	0.0231385	-0.0459012	0.203351	0.38409	0.499441	-0.070607	-0.257062	0.0184793	-0.161756	-0.257743	-0.206884	-0.222672	-0.0785091	-0.130951	-0.110033	-0.0992904	-0.286989	0.23506	0.166548	-0.285419	0.190426	-0.371318	-0.34212	-0.055481	-0.339944	-0.0427936	-0.263298	-0.402138	-0.281209	-0.107885	-0.233783	0.0111943	1	-	-	-	-	-
Ferritin ng/ml T1	-0.291417	0.0605952	-0.0461152	0.453179	-0.013518	-0.220983	0.0857135	0.187866	0.0803601	0.171944	-0.0302463	-0.00592364	-0.0519873	-0.142954	0.0141185	0.164968	0.114575	-0.104463	0.258638	-0.349305	0.0583793	0.430016	0.201131	-0.0389106	0.131185	-0.06774	-0.229638	-0.139706	-0.326397	-0.281028	-0.213078	-0.312483	-0.146671	-0.346761	-0.173586	0.252377	1	-	-	-	-
Iron mg/dL T1	-0.096537	0.0316202	-0.229084	0.344411	0.111023	-0.19519	0.196839	0.103228	0.0443924	0.0175371	-0.240893	-0.148485	-0.0146908	-0.309049	0.108515	0.0362386	0.154743	-0.0360147	0.130345	-0.2035	-0.0824239	0.257065	0.1403	-0.0401492	0.0791356	-0.143343	-0.267943	-0.115401	-0.411385	-0.261017	-0.20059	-0.30354	-0.294916	-0.342799	-0.119011	0.346722	0.55498	1	-	-	-
TF mg/dL T1	0.141876	0.10575	-0.302141	0.168624	-0.0110187	0.48763	0.0856901	-0.263339	0.181991	0.00385649	0.0548804	0.0602985	-0.412265	-0.241282	-0.297726	-6.37144e-05	0.0805944	0.0204069	-0.228771	0.438455	0.172223	-0.0650477	0.00683194	0.62874	-0.362318	-0.562691	0.532204	-0.481277	0.112131	-0.0622475	0.0633639	0.439493	0.274964	-0.0605439	-0.0896525	0.196475	-0.135032	0.0984762	1	-	-
%TS T1	-0.137443	-0.0502613	-0.0398382	0.232675	0.114745	-0.421423	0.0693521	0.219709	-0.0497159	0.0830224	-0.179286	-0.156911	0.262293	-0.17069	0.28858	0.107621	0.148547	-0.0055071	0.27318	-0.262539	-0.185519	0.276143	0.186597	-0.380197	0.323256	0.172214	-0.477825	0.198989	-0.436381	-0.162298	-0.0910329	-0.439848	-0.374612	-0.256664	0.00140868	0.149881	0.575124	0.875083	-0.359966	1	-
CRP mg/L T1	-0.272753	-0.0704183	0.171211	-0.244133	-0.153071	0.123742	-0.29838	-0.0201683	-0.240514	0.319309	0.540177	0.814784	-0.0820168	-0.0482488	-0.0288487	0.367109	0.0490256	-0.090109	-0.114672	-0.0848716	-0.177633	-0.367671	-0.321363	0.327657	-0.334065	-0.131706	0.736341	0.0586887	0.967397	0.751022	0.572676	0.812041	0.685222	0.811614	0.0962638	-0.0646401	-0.309737	-0.375906	0.18659	-0.445092	1
In bold Pearson correlation coefficients with rho>|0.7| and p.values<0.05
